# Supplementary material for: Comparative transcriptome analysis uncovers regulatory roles of long non-coding RNAs involved in resistance to powdery mildew in melon
Source: BMC Genomics. 2020 Feb 5;21:125. doi: 10.1186/s12864-020-6546-8 (PMC7003419; doi:10.1186/s12864-020-6546-8)
Supplement: Supplementary file 4 — Additional file 4: Table S2. Oligonucleotide primer sequences used for qRT-PCR. [file 12864_2020_6546_MOESM4_ESM.xls]

## Sheet: Sheet1
Table S1. Oligonucleotide primer sequences used for qRT-PCR.
LncRNA name	Forward primer sequence (5'-3')	Revers primer sequence (5'-3')
LNC_000705	GGTTGTCTACTTCTTCCTTAATTTC	AGCAAAGGTCATGAAAGGGAGATAAC
LNC_006883	CCTTGAAACTCTTGTAGTACTTG	GTTAGCATCTGTCTTTGGTACC
LNC_009456	TTTGACTTCGAATTCAACCATTCCAT	GTCGTCGCCCGTTCACTTTT
LNC_010059	CACATTTCTATGAAGTAACAGATTCGTC	ATGGATAACTCACTCATAAGAAAAGTCC
LNC_018062	GGATCAGGAAGGGCACCAGT	CATTTTCTCCACTCAGGACCACG
LNC_018800	TCCACAAAGCCAGAATCATTTTAAT	CTCATGCCTTAGCCAAATTCTTT
LNC_019333	TAGAGGGCCTGATGTTTCACTT	TGAGAGTGGGAATGATCCTTACAT
LNC_023803	TTGTATAGATATCAAACAAGTCGACG	GCATTATTCCTTACGTTTTAGCGATG
CmWRKY21	TACCAAATCAGCCATTGAGAGCTG	GATTGTTTGGGGATATGAAGGGTATTC
MELO3C015771	AAATGGCGTCGAAGCTCTTC	ACGCCAGCATTTTTCAAAACGTTTT
CmActin	CGCCACTCAACCCAAAGG	CATCACCAGAATCCAGCACAAT
